# Supplementary material for: Porous Hydrogels Prepared by Two-Step Gelation Method for Bone Regeneration
Source: J Funct Biomater. 2025 Mar 13;16(3):100. doi: 10.3390/jfb16030100 (PMC11942705; doi:10.3390/jfb16030100)
Supplement: Supplementary file 1 [file jfb-16-00100-s001.zip]

Archive with 1 entries (1 files):
- jfb-3493395-supplementary.pdf
